# Supplementary material for: The Potential of Mobile Apps for Improving Asthma Self-Management: A Review of Publicly Available and Well-Adopted Asthma Apps
Source: JMIR Mhealth Uhealth. 2017 Aug 2;5(8):e113. doi: 10.2196/mhealth.7177 (PMC5559650; doi:10.2196/mhealth.7177)
Supplement: Multimedia Appendix 3 [file mhealth_v5i8e113_app3.xlsx]

## Sheet: Summary
ID	Name	Developer	Tested iOS version	Tested Android version	Android	iOS	Cross plattform	Days since last update	Average user rating (App Store)	Average user rating (Google Play)	Total user ratings (App Store)	Total user ratings (Google Play)	Google Play Downloads (standardized)	Information Functions	Tracking Functions	Assessment Functions	Notification Functions	Total Functions	Behavior Change Techniques	Gamification: System Design Score	Gamification: Challanges Score	Gamification: Rewards Score	Gamification: Social Influences Score	Gamification: User specifics score	Gamification Features	MARS Engagement	MARS Functionality	MARS Aesthetics	MARS Information quality	MARS app quality	MARS subjective quality
1	Asthma Tracker & Log Free	Roving Reptiles Software	-	1.15.2	1			1047		3.6		104	30000	0	7	3	0	10	6.5	1.5	0	0	1	0.5	3	2.06667	3.33333	2.77778	3.22222	2.85	2
2	Asthma Monitor	Emanuel Hediger	-	1.18	1			1049		3.7		52	7500	0	5	1	1	7	4.5	1.5	0	0	1	0	2.5	2.53333	3.16667	2.22222	2.61111	2.63333	1.91667
3	AsthmaCheck	axovis GmbH	1.6	AsthmaCheck	1	1	1	1030	3.5	4.1	27	419	30000	0	7	2	5	14	8.5	2.5	0	0	1	0.5	4	2.86667	3.41667	3	3.11111	3.09861	2.91667
4	Asthma Buddy	Evolution 7	1.0.0	1.0	1	1	1	958		3.7	0	20	3000	2	1	2	1	6	7	2.5	0	0	0	1.5	4	2.66667	3.75	3.33333	3.27778	3.25694	2.25
5	AsthmaMD	AsthmaMD, Inc.	3.30	1.7.5	1	1	1	25	3.5	3.7	304	66	3000	5	6	3	3	17	14.5	4	1	0	2	1.5	8.5	3.73333	3.83333	4	4.16667	3.93333	3.41667
6	Asthma Logger	Androworks	-	1.0	1			1000		3.9		47	3000	1	2	0	0	3	2	0.5	0	0	1	0	1.5	1.73333	4.08333	2.33333	3.08333	2.80833	2.25
7	Asthma treatment	BestGreenApps	-	1.0	1			328		3.9		15	3000	1	0	0	0	1	1	1	0	0	0	0	1	1.66667	3.41667	2.22222	2.05556	2.34028	1.16667
8	Peak Flow	Ben Hills	-	1.2	1			367		4.4		57	3000	0	1	1	0	2	3	1.5	0	0	1	0	2.5	2.2	4	2.77778	3.33333	3.07778	2.16667
9	My Breathefree	Cipla Digital	1.1	1.7	1	1	1	67		4.5	0	95	7500	5	5	1	3	14	15	2.5	0	0	2	1	5.5	2.93333	2.83333	3.22222	3.27778	3.06667	3.08333
10	Asthma-Info (Info Asthma)	aha! Allergiezentrum Schweiz	1.2	1.2.0	1	1	1	46		3.4	0	17	3000	6	6	1	1	14	7.5	2.5	0	0	1	1	4.5	3.13333	3.75	3	4.11111	3.49861	3.91667
11	Peakflow	Cowjumping Software	-	3.2	1			806		3.9		103	7500	0	2	1	0	3	3	1.5	0	0	2	0.5	4	2.2	3.66667	2.55556	3.08333	2.87639	2.08333
12	Kids Beating Asthma	Singular People S.L.	1.0	1.0	1	1	1	1060		4	0	24	3000	5	0	1	0	6	3	3.5	0.5	0	0	1	5	3.4	3.5	3.22222	3.22222	3.33611	3
13	mCARAT	MEDIDA / CINTESIS	-	1.0	1			1497		3.6		16	3000	1	8	0	3	12	5.5	1.5	0	0	1	0.5	3	2.93333	3	3	3.05556	2.99722	2.41667
14	Asthma	PapTap L.T.D	6.1	Rumba	1	1	1	17		5	0	1	75	2	0	0	0	2	3	1	0	0	0	1	2	1	1.75	2	1.4	1.5375	1
15	Wizdy Pets - Kids asthma game	LifeGuard Games, Inc.	2.1.6	2.1.6	1	1	1	65	4	5	29	1	30	4	2	1	1	8	19	7	3	6	4.5	4	24.5	4.73333	4.41667	4.77778	4.27778	4.55139	4.5
16	Breathcount | asthma control	Segfoltas	-	0.11.2	1			5		4		1	75	0	2	2	1	5	7.5	3	0	0	2	0	5	2.73333	4.41667	4	3.41667	3.64167	3.08333
17	Asthma FAQ (FAQs in Asthma)	Focus Medica India Pvt. Ltd	1.0	1.1	1	1	1	475	3	3	10	5	3000	6	0	0	0	6	4	1.5	0	0	0	1	2.5	2	4.25	3	3.61111	3.21528	2.66667
18	Huff & Puff	Health Nuts Media	1.0.21	1.0.22	1	1	1	1061		4.1	0	8	3000	7	1	0	0	8	11	5.5	2	3	2.5	1	14	3.73333	3.83333	3.55556	4	3.78056	3.91667
19	Peak Flow Manager	Eduard Volkov	-	1.52	1			3		4.4		7	300	0	4	1	0	5	3.5	1.5	0	0	1	0.5	3	3.13333	4.08333	3.77778	3.25	3.56111	2.75
20	KagenAir	KagenAir, LLC	1.0.1	2.0.6	1	1	1	45			0	0	75	3	11	2	3	19	9.5	2	0	0	2	0	4	3.73333	2.91667	3.55556	3.5	3.42639	3.5
21	STAT Asthma NHLBI Guidelines	Austin Physician Productivity, LLC	1.4	-		1		849	3		88			7	1	2	0	10	4	1.5	0	0	0	0.5	2	2	3.58333	2.66667	3.33333	2.89583	1.91667
22	Asthma Health by Mount Sinai	Icahn School of Medicine at Mount Sinai	1.3.3	-		1		12	4		44			8	8	0	3	19	15.5	4	0.5	1	3	1	9.5	4.53333	4.25	4.66667	4.33333	4.44583	4.5
23	Asthma Journal Free	Ringful LLC	1.3	-		1		2231	3		70			4	6	0	0	10	6	1	0	0	2	1.5	4.5	2.73333	3.33333	2.66667	2.86667	2.9	2.33333
24	The Allergy, Asthma and Sinus Center	Dr. med. Steven McManus	2.0	-		1		922	1.5		16			6	0	0	1	7	6	1	0	0	0	1	2	1.66667	2.91667	2.11111	2.16667	2.21528	1.16667
25	Asthma Journal Pro	Ringful LLC	1.2	-		1		2134	2.5	3.2	7	4	30	4	7	0	0	11	6	1	0	0	2	1.5	4.5	2.93333	3.5	2.77778	2.94444	3.03889	2.58333
26	Asthma Explorers Club	Creative Producers Group Inc.	1.0.1	-		1		445	5		5			7	0	0	0	7	5	2	0	0	0	1	3	2.66667	3.83333	3.11111	4	3.40278	3.16667
27	Asthma Ally	OSIA Medical LLC	1.4.5100	-		1		25	3.5		16			2	5	1	0	8	5	1	0	0	3	0	4	2.93333	3	2.66667	2.91667	2.87917	2.16667
28	Asthma Tick	Vedavati Kale	1.2	(iOS Version tested)	1	1	1	271	5	4	6	8	750	1	2	0	0	3	3	0.5	0	0	1	0.5	2	2.13333	3.75	2.44444	3	2.83194	1.91667
29	Asthma Tracker	Kantonspital Baselland	2.0.2	-		1		45			0			0	4	0	3	7	5	2	0	0	1	0	3	3.46667	4.41667	4.33333	3.66667	3.97083	4.16667
30	Asthma USA	Vadr Limited	1.3	-		1		809	4		6			6	10	3	5	24	13.5	3.5	0	0	1	1.5	6	3.53333	3.41667	3.66667	3.05556	3.41806	3.08333
31	Asthma Australia - Asthma App	Nexus Australasia Pty Limited	1.0	-		1		22			0			5	0	0	0	5	4	2	0	0	0	1	3	2.46667	3.91667	3.66667	4.05556	3.52639	3.41667
32	asthmaTrack	dangerDown LLC	3.4.1	-		1		48	3.5		20			1	8	1	0	10	4.5	1.5	0	0	1	0.5	3	3	3	2.88889	3	2.97222	2.33333
33	Asthma Storylines	SELF CARE CATALYST INC	2.0	-		1		10			0			2	9	0	3	14	14.5	3	0.5	0	5	1.5	10	2.93333	3.08333	3.55556	3	3.14306	2.66667
34	My Asthma Manager	At Point of Care, LLC	3.27.8	-		1		5			0			8	8	0	5	21	12.5	3.5	0	0	3	1.5	8	2.93333	2.91667	3.11111	3.33333	3.07361	2
35	Medtep Asthma	Medtep Inc.	1.0.5	-		1		33			0			4	7	2	4	17	12.5	2.5	1	0	3	1	7.5	2.73333	2.83333	2.77778	3.08333	2.85694	2.16667
36	choO	James Smith	1.0	-		1		51	4		5			1	1	0	0	2	2	0.5	0	0	0	0	0.5	1.73333	3.5	2.55556	1.72222	2.37778	1.41667
37	ELFy Asthma	Joe Robertson	1.2	-		1		83			0			6	4	2	2	14	7	2.5	0	0	1	1	4.5	3.06667	4.25	3.77778	3.8	3.72361	3
38	e-symptoms	Stiftung aha! Allergiezentrum Schweiz	1.3	(iOS Version tested)	1	1	1	2		3.5	0	19	7500	2	10	0	0	12	6	2.5	0	0	1	1.5	5	2.8	4	2.88889	3.83333	3.38056	2.75
